# Supplementary material for: Optimizing bacterial DNA extraction in urine
Source: PLoS One. 2019 Sep 24;14(9):e0222962. doi: 10.1371/journal.pone.0222962 (PMC6759279; doi:10.1371/journal.pone.0222962)
Supplement: S1 Data — (XLSX) [file pone.0222962.s001.xlsx]

## Sheet: Fig2
sample_ID	ngu_status	buffer	Pre-Treatment 16S copies/mL urine	Post-Treatment 16S copies/mL urine
Sample 1	Yes	Saline	4356.82	1.22193e+07
Sample 2	No	Saline	4156.56	17384.7
Sample 3	No	Saline	810.811	655.146
Sample 4	No	Saline	416.667	1040.03
Sample 5	No	DPBS	544569	695918
Sample 6	No	DPBS	2457.08	27847.1
Sample 7	No	DPBS	1344.66	22590.5
Sample 8	No	DPBS	14370.3	23041.3
Sample 9	No	Tris-EDTA	590.029	5024.52
Sample 10	No	Tris-EDTA	316.339	8486.62
Sample 11	No	Tris-EDTA	406.324	126090
Sample 12	No	Tris-EDTA	599.014	80865.7

## Sheet: Fig3
E. coli
sample_id	ngu_status	spiked_no_Tris-EDTA_copies_mL	spiked_Tris-EDTA_copies_mL	pos_control_copies_mL (E. coli max)
Sample 13	Yes	53929.4	1.04471e+06	2.71683e+06
Sample 14	No	108018	1.95201e+06	3.07943e+06
Sample 15	No	46036.4	1.99636e+06	2.90182e+06
Sample 16	No	30	1836000	3.08046e+06
L. jensenii
sample_id	ngu_status	spiked_no_Tris-EDTA_copies_mL	spiked_Tris-EDTA_copies_mL	pos_control_copies_mL (L. jensenii max)
Sample 13	Yes	1138.49	13045.1	1.20169e+07
Sample 14	No	8124.76	3.98821e+06	1.25671e+07
Sample 15	No	72.9163	1.11859e+07	1.25652e+07
Sample 16	No	7.5	1.59823e+06	1.22367e+07

## Sheet: Fig4
sample_id	16S_copies_mL_urine	ngu_status
Sample 1	8424.17	No
Sample 2	101682	No
Sample 3	31231.5	No
Sample 4	88255.6	No
Sample 5	58840.9	No
Sample 6	133531	No
Sample 7	6045.66	No
Sample 8	10117.6	No
Sample 9	10250.5	No
Sample 10	7046.64	No
Sample 11	40368.5	No
Sample 12	190714	No
Sample 13	666131	No
Sample 14	1.20286e+06	No
Sample 15	1.26702e+06	No
Sample 16	313.482	No
Sample 17	5.61657e+06	No
Sample 18	227489	No
Sample 19	42175.4	No
Sample 20	2.23698e+06	No
Sample 21	10992.7	No
Sample 22	114884	No
Sample 23	36406.8	No
Sample 24	16801.8	No
Sample 25	163536	No
Sample 26	1728.27	No
Sample 27	256.303	No
Sample 28	424.684	No
Sample 29	495956	No
Sample 30	254.082	No
Sample 31	13383.7	No
Sample 32	8536.68	No
Sample 33	4364.42	No
Sample 34	93171	No
Sample 35	210300	No
Sample 36	13376.2	No
Sample 37	7027.61	No
Sample 38	940.653	No
Sample 39	513.987	No
Sample 40	6123.17	No
Sample 41	10755.8	No
Sample 42	44535.1	No
Sample 43	3876.06	No
Sample 44	6069.16	No
Sample 45	1392.24	No
Sample 46	9008.63	No
Sample 47	107550	No
Sample 48	487438	No
Sample 49	438438	No
Sample 50	-	No
Sample 51	1107.53	No
Sample 52	25078.8	No
Sample 53	31298.1	No
Sample 54	239171	No
Sample 55	183669	No
Sample 56	9349.04	No
Sample 57	5230.82	No
Sample 58	98799.2	No
Sample 59	27236	No
Sample 60	9920.65	No
Sample 61	567924	No
Sample 62	48078.6	No
Sample 63	476802	No
Sample 64	922276	No
Sample 65	13311.1	No
Sample 66	416803	No
Sample 67	41363.6	No
Sample 68	37567.7	No
Sample 69	2.22562e+06	No
Sample 70	14681.2	No
Sample 71	1.61696e+07	No
Sample 72	144230	No
Sample 73	21401.5	No
Sample 74	51946.8	No
Sample 75	1912.93	No
Sample 76	21074.5	No
Sample 77	38309.7	No
Sample 78	87468.8	No
Sample 79	1.13901e+06	No
Sample 80	2204.55	No
Sample 81	34239	No
Sample 82	8362.34	No
Sample 83	13324.7	No
Sample 84	54545.5	No
Sample 85	18009.7	No
Sample 86	2276.25	No
Sample 87	1100000	No
Sample 88	30908.9	No
Sample 89	1.05271e+08	No
Sample 90	4133.33	No
Sample 91	73621.6	No
Sample 92	816667	No
Sample 93	442334	No
Sample 94	7111.75	No
Sample 95	353512	No
Sample 96	287.515	No
Sample 97	270.45	No
Sample 98	4183.37	No
Sample 99	29917.7	No
Sample 100	70063.8	No
Sample 101	-	No
Sample 102	9009.23	No
Sample 103	5897.14	No
Sample 104	299513	No
Sample 105	6445.71	No
Sample 106	46419.9	No
Sample 107	3619.73	No
Sample 108	10788184	No
Sample 109	681.103	No
Sample 110	22218.2	No
Sample 111	100450	No
Sample 112	642465	No
Sample 113	2660.52	No
Sample 114	6597.71	No
Sample 115	27200	No
Sample 116	1.6239e+06	No
Sample 117	566509	No
Sample 118	39.8769	No
Sample 119	5585.19	No
Sample 120	19773.7	No
Sample 121	108045	No
Sample 122	1344000	No
Sample 123	112.651	No
Sample 124	195882	No
Sample 125	396518	No
Sample 126	251658	No
Sample 127	16491.4	No
Sample 128	85433.5	No
Sample 129	26031.7	No
Sample 130	660080	No
Sample 131	19.0892	No
Sample 132	155667	No
Sample 133	727.055	No
Sample 134	107614	No
Sample 135	170215	No
Sample 136	90.3333	No
Sample 137	79719.8	No
Sample 138	327568	No
Sample 139	70313.1	No
Sample 140	36553.3	No
Sample 141	28354.3	No
Sample 142	40800	No
Sample 143	97200	No
Sample 144	348453	No
Sample 145	38.5025	No
Sample 146	-	No
Sample 147	26956.9	No
Sample 148	128.997	No
Sample 149	143.789	No
Sample 150	4.60659e+06	No
Sample 151	420.051	No
Sample 152	161562	No
Sample 153	1837.78	No
Sample 154	221173	No
Sample 155	24103	No
Sample 156	1.01408e+06	No
Sample 157	468.827	No
Sample 158	3422.81	No
Sample 159	26712.5	No
Sample 160	206710	No
Sample 161	336000	No
Sample 162	307.667	No
Sample 163	24193.5	No
Sample 164	53513.5	No
Sample 165	862.703	No
Sample 166	258.632	No
Sample 167	19392	No
Sample 168	38720	No
Sample 169	160	No
Sample 170	488000	No
Sample 171	18670.6	No
Sample 172	89090.9	No
Sample 173	6506.94	No
Sample 174	2328.65	No
Sample 175	30000	No
Sample 176	4731.43	No
Sample 177	25592.8	No
Sample 178	926.667	No
Sample 179	3001.6	No
Sample 180	213600	No
Sample 181	1775.29	No
Sample 182	68679.1	No
Sample 183	470683	No
Sample 184	93255.1	No
Sample 185	5005.71	No
Sample 186	522.244	No
Sample 187	22313.5	No
Sample 188	1284.27	No
Sample 189	926.667	No
Sample 190	972.8	No
Sample 191	672	No
Sample 192	119.948	No
Sample 193	104081	No
Sample 194	492800	No
Sample 195	1299.69	No
Sample 196	5985.11	No
Sample 197	5757.71	No
Sample 198	1.06054e+07	No
Sample 199	2707.67	No
Sample 200	2828.8	No
Sample 201	1712.62	No
Sample 202	101.76	No
Sample 203	44000	No
Sample 204	28352	No
Sample 205	7247.94	No
Sample 206	333818	No
Sample 207	635.676	No
Sample 208	16384	No
Sample 209	6176	No
Sample 210	1.29081e+06	No
Sample 211	5668.77	No
Sample 212	250971	No
Sample 213	840000	No
Sample 214	262.72	No
Sample 215	181307	No
Sample 216	3587.31	No
Sample 217	41513.5	No
Sample 218	87243.2	No
Sample 219	2725.92	No
Sample 220	18883.4	No
Sample 221	144	No
Sample 222	33920	No
Sample 223	18016.5	No
Sample 224	43220.2	No
Sample 225	768	No
Sample 226	2846.67	No
Sample 227	5956.36	No
Sample 228	14880	No
Sample 229	1937.14	No
Sample 230	709.412	No
Sample 231	114.792	No
Sample 232	779.347	No
Sample 233	469.714	No
Sample 234	11828.6	No
Sample 235	1410.81	No
Sample 236	216333	No
Sample 237	593.333	No
Sample 238	334.145	No
Sample 239	127.412	No
Sample 240	-	No
Sample 241	656667	No
Sample 242	3210	No
Sample 243	67.9707	No
Sample 244	3664.86	No
Sample 245	7616000	No
Sample 246	502.703	No
Sample 247	3723.25	No
Sample 248	39771.4	No
Sample 249	11784.9	No
Sample 250	10719.2	No
Sample 251	1051.76	No
Sample 252	73112	No
Sample 253	18454.7	No
Sample 254	37714.3	No
Sample 255	82.6275	No
Sample 256	-	No
Sample 257	1679.29	No
Sample 258	126.411	No
Sample 259	23423.5	No
Sample 260	84077.1	No
Sample 261	47.0425	No
Sample 262	520717	No
Sample 263	28591.5	No
Sample 264	27.3156	No
Sample 265	13536.5	No
Sample 266	13692.9	No
Sample 267	34656.1	No
Sample 268	956.987	No
Sample 269	37577.9	No
Sample 270	130130	No
Sample 271	94507	No
Sample 272	74.2596	No
Sample 273	1255.34	No
Sample 274	19209.2	No
Sample 275	598642	No
Sample 276	36017.5	No
Sample 277	3016.19	No
Sample 278	6506.68	No
Sample 279	655.811	No
Sample 280	21721.7	No
Sample 281	5958.93	No
Sample 282	703681	No
Sample 283	34926.4	No
Sample 284	379377	No
Sample 285	54.6279	No
Sample 286	6139.92	No
Sample 287	75.4524	No
Sample 288	42101.1	No
Sample 289	6.47302e+06	No
Sample 290	2516.29	No
Sample 291	2460.54	No
Sample 292	38.6878	No
Sample 293	8.3339e+06	No
Sample 294	121895	No
Sample 295	1.57662e+06	No
Sample 296	7064.14	No
Sample 297	17789.8	No
Sample 298	78548.1	No
Sample 299	737076	No
Sample 300	2408.4	No
Sample 301	571333	No
Sample 302	95789.1	No
Sample 303	43417.9	No
Sample 304	41401.6	No
Sample 305	679663	No
Sample 306	2648.36	No
Sample 307	6077.13	No
Sample 308	44510	No
Sample 309	23359.9	No
Sample 310	124928	No
Sample 311	32759.2	No
Sample 312	285.838	No
Sample 313	2663.88	No
Sample 314	10373.8	No
Sample 315	9748.82	No
Sample 316	123259	No
Sample 317	7861.14	No
Sample 318	10769.9	No
Sample 319	1015.17	No
Sample 320	3056.94	No
Sample 321	39979.4	No
Sample 322	441766	No
Sample 323	2010.1	No
Sample 324	5953.82	No
Sample 325	2827.24	No
Sample 326	1.14122e+06	No
Sample 327	2969.68	No
Sample 328	6762.68	No
Sample 329	2.31787e+06	No
Sample 330	13151.3	No
Sample 331	829365	No
Sample 332	27068.8	No
Sample 333	5.59384e+06	No
Sample 334	14970.8	No
Sample 335	25418.9	No
Sample 336	8281.37	No
Sample 337	85578	No
Sample 338	93605.2	No
Sample 339	251935	No
Sample 340	410.549	No
Sample 341	2.07706e+07	No
Sample 342	124197	No
Sample 343	690.401	No
Sample 344	86677.5	No
Sample 345	4.18393e+07	No
Sample 346	3664.72	No
Sample 347	42419.4	No
Sample 348	176012	No
Sample 349	26184.4	No
Sample 350	17204.6	No
Sample 351	2.05312e+06	No
Sample 352	44596.5	No
Sample 353	382072	No
Sample 354	2074.76	No
Sample 355	200010	No
Sample 356	274170	No
Sample 357	2.59087e+06	No
Sample 358	167642	No
Sample 359	1325.78	No
Sample 360	2.33274e+06	No
Sample 361	364817	No
Sample 362	647.649	No
Sample 363	46529.6	No
Sample 364	128693	No
Sample 365	819.769	No
Sample 366	82.8769	No
Sample 367	157596	No
Sample 368	1.24517e+06	No
Sample 369	29173.8	No
Sample 370	91183.9	No
Sample 371	1.12115e+06	No
Sample 372	98699.2	No
Sample 373	2677.14	No
Sample 374	54358	No
Sample 375	11587	No
Sample 376	327.858	No
Sample 377	1.4068e+06	No
Sample 378	111768	No
Sample 379	19497.3	No
Sample 380	17852.3	No
Sample 381	1.0136e+06	No
Sample 382	7.56393e+06	No
Sample 383	100768	No
Sample 384	205995	No
Sample 385	17499.7	No
Sample 386	143088	No
Sample 387	270246	No
Sample 388	494.423	No
Sample 389	318581	No
Sample 390	1.04696e+06	No
Sample 391	385053	No
Sample 392	4714.06	No
Sample 393	4357.01	No
Sample 394	47415.2	No
Sample 395	310521	No
Sample 396	733858	No
Sample 397	13614	No
Sample 398	118907	No
Sample 399	161665	No
Sample 400	2642.12	No
Sample 401	1.07776e+06	No
Sample 402	152852	No
Sample 403	2465.06	No
Sample 404	94726.1	No
Sample 405	743943	No
Sample 406	1100894	No
Sample 407	-	No
Sample 408	135914	No
Sample 409	124419	No
Sample 410	138848	No
Sample 411	42543	No
Sample 412	-	No
Sample 413	23082.7	No
Sample 414	1118.57	No
Sample 415	212369	No
Sample 416	626360	No
Sample 417	2212.89	No
Sample 418	1630.22	No
Sample 419	59480.3	No
Sample 420	269207	No
Sample 421	401998	No
Sample 422	5.20482e+06	No
Sample 423	904608	No
Sample 424	963423	No
Sample 425	1.69495e+06	No
Sample 426	15865.1	No
Sample 427	3.62871e+06	No
Sample 428	71076.3	No
Sample 429	115.189	No
Sample 430	185465	No
Sample 431	1790.41	No
Sample 432	66496.2	No
Sample 433	4861.2	No
Sample 434	246801	No
Sample 435	592431	No
Sample 436	33793.2	No
Sample 437	6491.61	No
Sample 438	153886	No
Sample 439	7208.65	No
Sample 440	2.21905e+06	No
Sample 441	58187.8	No
Sample 442	257.233	No
Sample 443	35.9313	No
Sample 444	98449.5	No
Sample 445	14697.3	No
Sample 446	252916	No
Sample 447	357.424	No
Sample 448	470606	No
Sample 449	2.99834e+06	No
Sample 450	89795.7	No
Sample 451	60.4711	No
Sample 452	224022	No
Sample 453	20723.7	No
Sample 454	4626.42	No
Sample 455	1.07574e+06	No
Sample 456	213620	No
Sample 457	145058	No
Sample 458	16273.9	No
Sample 459	79.3041	No
Sample 460	982080	No
Sample 461	969.135	No
Sample 462	163178	No
Sample 463	446.213	No
Sample 464	15564.1	No
Sample 465	775.084	No
Sample 466	2646.87	No
Sample 467	393.613	No
Sample 468	7.6588e+06	No
Sample 469	226356	No
Sample 470	834.922	No
Sample 471	354889	No
Sample 472	215361	No
Sample 473	46.9768	No
Sample 474	3160.36	No
Sample 475	2109.17	No
Sample 476	210764	No
Sample 477	28140	No
Sample 478	781325	No
Sample 479	15519.4	No
Sample 480	5.16174e+07	No
Sample 481	11566.5	No
Sample 482	-	No
Sample 483	1.04657e+06	No
Sample 484	31649.9	No
Sample 485	19827.8	No
Sample 486	1727.74	No
Sample 487	1.08255e+06	No
Sample 488	2.29838e+06	No
Sample 489	13141.7	No
Sample 490	8321.99	No
Sample 491	3437.41	No
Sample 492	903071	No
Sample 493	2230.09	No
Sample 494	85238.5	No
Sample 495	68573	No
Sample 496	13033.5	No
Sample 497	914.122	No
Sample 498	9036.22	No
Sample 499	-	No
Sample 500	596.45	No
Sample 501	5017.25	No
Sample 502	2443.03	No
Sample 503	914049	No
Sample 504	90775.3	No
Sample 505	39604.6	No
Sample 506	102419	No
Sample 507	484638	No
Sample 508	1499.45	No
Sample 509	3475.31	No
Sample 510	11472.1	No
Sample 511	49348.1	No
Sample 512	75012.4	No
Sample 513	136443	No
Sample 514	2.19263e+06	No
Sample 515	149561	No
Sample 516	6046.35	No
Sample 517	56.3658	No
Sample 518	225053	No
Sample 519	35452.8	No
Sample 520	116031	No
Sample 521	1.92153e+06	No
Sample 522	197468	No
Sample 523	25405.5	No
Sample 524	45517.7	No
Sample 525	85264.1	No
Sample 526	398316	No
Sample 527	58955.3	No
Sample 528	2382.88	No
Sample 529	3018.53	No
Sample 530	30180194	No
Sample 531	3.06586e+06	No
Sample 532	386328	No
Sample 533	3488.97	No
Sample 534	200.608	No
Sample 535	106271	No
Sample 536	14512.1	No
Sample 537	4564.04	No
Sample 538	1402.55	No
Sample 539	77206.1	No
Sample 540	120.796	No
Sample 541	30211.6	No
Sample 542	8035.94	No
Sample 543	526275	No
Sample 544	108150	No
Sample 545	2.25589e+06	No
Sample 546	932.23	No
Sample 547	17946	No
Sample 548	2414.02	No
Sample 549	58634.9	No
Sample 550	6228.21	No
Sample 551	698940	No
Sample 552	2.04344e+06	No
Sample 553	346751	No
Sample 554	159645	No
Sample 555	31384.9	No
Sample 556	3.97327e+06	No
Sample 557	67627.4	No
Sample 558	445103	No
Sample 559	4.68109e+06	No
Sample 560	326570	No
Sample 561	83831.9	No
Sample 562	21355.4	No
Sample 563	52566.4	No
Sample 564	175999	No
Sample 565	61193.6	No
Sample 566	558723	No
Sample 567	544053	No
Sample 568	681.991	No
Sample 569	662860	No
Sample 570	746393	No
Sample 571	492415	No
Sample 572	332021	No
Sample 573	192800	No
Sample 574	-	No
Sample 575	278575	No
Sample 576	6037.9	No
Sample 577	1.45724e+06	No
Sample 578	672372	No
Sample 579	9291.36	No
Sample 580	286746	No
Sample 581	55070.9	No
Sample 582	316865	No
Sample 583	16058.7	No
Sample 584	916576	No
Sample 585	2.08554e+06	No
Sample 586	10229	No
Sample 587	16084.1	No
Sample 588	1.02996e+06	No
Sample 589	72870.1	No
Sample 590	162.162	No
Sample 591	2349.84	No
Sample 592	162.162	No
Sample 593	6850.46	No
Sample 594	10680.4	No
Sample 595	286042	No
Sample 596	879051	No
Sample 597	2.32828e+06	No
Sample 598	29517.9	No
Sample 599	209374	No
Sample 600	172668	No
Sample 601	4903.24	No
Sample 602	2.26973e+06	No
Sample 603	9000.9	No
Sample 604	59117.9	No
Sample 605	344111	No
Sample 606	52947.3	No
Sample 607	17735.6	No
Sample 608	36345.6	No
Sample 609	26.8844	No
Sample 610	93869.7	No
Sample 611	23845.6	No
Sample 612	60933.8	No
Sample 613	721.391	No
Sample 614	3781.66	No
Sample 615	93767.1	No
Sample 616	16622.4	No
Sample 617	1251.02	No
Sample 618	18197	No
Sample 619	9369.26	No
Sample 620	17480.5	No
Sample 621	38625.5	No
Sample 622	1036.22	No
Sample 623	-	No
Sample 624	83.7639	No
Sample 625	14875.8	No
Sample 626	87999.2	No
Sample 627	1326.1	No
Sample 628	3904.91	No
Sample 629	1045.8	No
Sample 630	1854.96	No
Sample 631	40944.2	No
Sample 632	48475.9	No
Sample 633	-	No
Sample 634	-	No
Sample 635	8.86568e+06	No
Sample 636	345.294	No
Sample 637	19441.6	No
Sample 638	-	No
Sample 639	63458.9	No
Sample 640	125808	No
Sample 641	8844.82	No
Sample 642	46886.2	No
Sample 643	1520.51	No
Sample 644	3886.48	No
Sample 645	133.6	No
Sample 646	5762.27	No
Sample 647	120352	No
Sample 648	75192.9	No
Sample 649	1553.47	No
Sample 650	30.7906	No
Sample 651	65452.7	No
Sample 652	1123.45	No
Sample 653	-	No
Sample 654	4134.39	No
Sample 655	105.982	No
Sample 656	12283.1	No
Sample 657	22687.7	No
Sample 658	44095.1	No
Sample 659	499485	No
Sample 660	3663.58	No
Sample 661	8229.24	No
Sample 662	830.435	No
Sample 663	1.05345e+06	No
Sample 664	1288.76	No
Sample 665	-	No
Sample 666	580.513	No
Sample 667	819.198	No
Sample 668	4.19415e+07	No
Sample 669	-	No
Sample 670	773697	No
Sample 671	-	No
Sample 672	201952	No
Sample 673	30149.7	No
Sample 674	6179.9	No
Sample 675	26893.1	No
Sample 676	2.22876e+06	No
Sample 677	174149	No
Sample 678	855836	No
Sample 679	331.12	No
Sample 680	-	No
Sample 681	60236.4	No
Sample 682	45326.4	No
Sample 683	965.869	No
Sample 684	170240	No
Sample 685	24058.2	No
Sample 686	3079.08	No
Sample 687	483.677	No
Sample 688	56269.6	No
Sample 689	60220.1	No
Sample 690	255824	No
Sample 691	33829.8	No
Sample 692	1.02994e+06	No
Sample 693	677873	No
Sample 694	1.99232e+06	No
Sample 695	38919.9	No
Sample 696	1.86781e+06	No
Sample 697	3156.69	No
Sample 698	5854.17	No
Sample 699	48825.2	No
Sample 700	439.553	No
Sample 701	2.35758e+07	No
Sample 702	63620.3	No
Sample 703	3539.3	No
Sample 704	6016.78	No
Sample 705	24887.3	No
Sample 706	730473	No
Sample 707	2704.33	No
Sample 708	97304.5	No
Sample 709	408784	No
Sample 710	-	No
Sample 711	5136.42	No
Sample 712	74125.2	No
Sample 713	26338.9	No
Sample 714	7463.41	No
Sample 715	660.952	No
Sample 716	4516.65	No
Sample 717	-	No
Sample 718	97.0429	No
Sample 719	412.528	No
Sample 720	1.24121e+06	No
Sample 721	414708	No
Sample 722	162208	No
Sample 723	2882.54	No
Sample 724	333.875	No
Sample 725	34.5017	No
Sample 726	6212.18	No
Sample 727	42.8805	No
Sample 728	671885	No
Sample 729	17573.4	No
Sample 730	3225.98	No
Sample 731	137.997	No
Sample 732	135530	No
Sample 733	23262.4	No
Sample 734	54871.8	No
Sample 735	34179.5	No
Sample 736	694.119	No
Sample 737	36863.7	No
Sample 738	2.32976e+06	No
Sample 739	8.55999e+06	No
Sample 740	110.58	No
Sample 741	46980.7	No
Sample 742	165.018	No
Sample 743	17644.5	No
Sample 744	1858.94	No
Sample 745	16209	No
Sample 746	75833.4	No
Sample 747	2852.92	No
Sample 748	31408.5	No
Sample 749	827355	No
Sample 750	1874.47	No
Sample 751	120401	No
Sample 752	10244	No
Sample 753	8739.8	No
Sample 754	256617	No
Sample 755	163.413	No
Sample 756	12914	No
Sample 757	125929	No
Sample 758	213194	No
Sample 759	2005.48	No
Sample 760	919820	No
Sample 761	5964.82	No
Sample 762	1787.42	No
Sample 763	16461.7	No
Sample 764	25025	No
Sample 765	6260.66	No
Sample 766	1453200	No
Sample 767	5586.78	No
Sample 768	104075	No
Sample 769	795271	No
Sample 770	120807	No
Sample 771	9051.93	No
Sample 772	374154	No
Sample 773	966022	No
Sample 774	105537	No
Sample 775	20247.8	No
Sample 776	24922.5	No
Sample 777	73007.1	No
Sample 778	30121.6	No
Sample 779	166658	No
Sample 780	44678.6	No
Sample 781	-	No
Sample 782	-	No
Sample 783	4673.34	No
Sample 784	-	No
Sample 785	57989	No
Sample 786	-	No
Sample 787	2551.63	No
Sample 788	83438.8	No
Sample 789	89637.1	No
Sample 790	9794.84	No
Sample 791	2.12268e+06	No
Sample 792	17232.3	No
Sample 793	557.63	No
Sample 794	7840.65	No
Sample 795	23521.7	No
Sample 796	51407.8	No
Sample 797	213288	No
Sample 798	8332.81	No
Sample 799	63060.9	No
Sample 800	1679.83	No
Sample 801	22652.6	No
Sample 802	1446.42	No
Sample 803	48.8572	No
Sample 804	3.45922e+06	No
Sample 805	201874	No
Sample 806	1392.42	No
Sample 807	-	No
Sample 808	128909	No
Sample 809	76003.1	No
Sample 810	16.6216	No
Sample 811	27210	No
Sample 812	6.55646e+06	No
Sample 813	5416.95	No
Sample 814	8552.15	No
Sample 815	107347	No
Sample 816	141.439	No
Sample 817	218.867	No
Sample 818	2494.96	No
Sample 819	430.032	No
Sample 820	3336.54	No
Sample 821	1645.08	No
Sample 822	823.219	No
Sample 823	362317	No
Sample 824	42329.4	No
Sample 825	41.366	No
Sample 826	223.861	No
Sample 827	18376.7	No
Sample 828	-	No
Sample 829	681.075	No
Sample 830	26854.6	No
Sample 831	623188	No
Sample 832	527.658	No
Sample 833	635.943	No
Sample 834	7894.24	No
Sample 835	86968.3	No
Sample 836	154607	No
Sample 837	3074.95	No
Sample 838	887.148	No
Sample 839	11356.6	No
Sample 840	-	Yes
Sample 841	326917	Yes
Sample 842	37299.1	Yes
Sample 843	59357.2	Yes
Sample 844	1027.92	Yes
Sample 845	1254.08	Yes
Sample 846	7424.22	Yes
Sample 847	22538.6	Yes
Sample 848	2627.66	Yes
Sample 849	13985.2	Yes
Sample 850	4164.35	Yes
Sample 851	-	Yes
Sample 852	246605	Yes
Sample 853	478.207	Yes
Sample 854	116996	Yes
Sample 855	-	Yes
Sample 856	12087.8	Yes
Sample 857	-	Yes
Sample 858	7008	Yes
Sample 859	1550.74	Yes
Sample 860	6540.84	Yes
Sample 861	71785.4	Yes
Sample 862	2501.92	Yes
Sample 863	40146.5	Yes
Sample 864	2367.91	Yes
Sample 865	556.364	Yes
Sample 866	28014.1	Yes
Sample 867	5531.39	Yes
Sample 868	-	Yes
Sample 869	2630.27	Yes
Sample 870	802.286	Yes
Sample 871	7487.67	Yes
Sample 872	110.8	Yes
Sample 873	930.811	Yes
Sample 874	-	Yes
Sample 875	225699	Yes
Sample 876	34560	Yes
Sample 877	46285.7	Yes
Sample 878	164.471	Yes
Sample 879	142737	Yes
Sample 880	1393.04	Yes
Sample 881	19167.6	Yes
Sample 882	10138.1	Yes
Sample 883	1877.98	Yes
Sample 884	2544.43	Yes
Sample 885	7779145	Yes
Sample 886	4966.39	Yes
Sample 887	1.67878e+06	Yes
Sample 888	285.922	Yes
Sample 889	5807.4	Yes
Sample 890	360	Yes
Sample 891	18363.6	Yes
Sample 892	1258.38	Yes
Sample 893	59867.8	Yes
Sample 894	76457.1	Yes
Sample 895	5382.86	Yes
Sample 896	58865	Yes
Sample 897	41485.7	Yes
Sample 898	580.541	Yes
Sample 899	17727.3	Yes
Sample 900	448.366	Yes
Sample 901	1.19724e+07	Yes
Sample 902	2588	Yes
Sample 903	7290.41	Yes
Sample 904	60574.9	Yes
Sample 905	1.91036e+06	Yes
Sample 906	122000	Yes
Sample 907	28973.3	Yes
Sample 908	575274	Yes
Sample 909	205637	Yes
Sample 910	-	Yes
Sample 911	7302.86	Yes
Sample 912	806091	Yes
Sample 913	5253.65	Yes
Sample 914	22728.7	Yes
Sample 915	1831.79	Yes
Sample 916	472.368	Yes
Sample 917	23376.7	Yes
Sample 918	5130.42	Yes
Sample 919	22654.2	Yes
Sample 920	29873	Yes
Sample 921	327592	Yes
Sample 922	626.274	Yes
Sample 923	157578	Yes
Sample 924	28263.4	Yes
Sample 925	7424.06	Yes
Sample 926	1302.07	Yes
Sample 927	3796.51	Yes
Sample 928	308215	Yes
Sample 929	494.657	Yes
Sample 930	160439	Yes
Sample 931	9985.09	Yes
Sample 932	297.283	Yes
Sample 933	2.22162e+07	Yes
Sample 934	56.4895	Yes
Sample 935	1216	Yes
Sample 936	2174.71	Yes
Sample 937	598.805	Yes
Sample 938	-	Yes
Sample 939	465786	Yes
Sample 940	5284.39	Yes
Sample 941	137055	Yes
Sample 942	760.555	Yes
Sample 943	171.34	Yes
Sample 944	131918	Yes
Sample 945	632.227	Yes
Sample 946	449.042	Yes
Sample 947	1726.34	Yes
Sample 948	-	Yes
Sample 949	369234	Yes
Sample 950	215.216	Yes
Sample 951	2086.96	Yes
Sample 952	1435.6	Yes
Sample 953	623756	Yes
Sample 954	9834.95	Yes
Sample 955	-	Yes
Sample 956	11614	Yes
Sample 957	42309.9	Yes
Sample 958	1388.56	Yes
Sample 959	-	Yes
Sample 960	1406.84	Yes
Sample 961	7336.73	Yes
Sample 962	172527	Yes
Sample 963	8405.05	Yes
Sample 964	631441	Yes
Sample 965	1.02471e+06	Yes
Sample 966	23402.2	Yes
Sample 967	5378.39	Yes
Sample 968	-	Yes
Sample 969	-	Yes
Sample 970	2293.28	Yes
Sample 971	205953	Yes
Sample 972	1710.96	Yes
Sample 973	-	Yes
Sample 974	944.31	Yes
Sample 975	321448	Yes
Sample 976	242937	Yes
Sample 977	9863.96	Yes
Sample 978	-	Yes
Sample 979	373.574	Yes
Sample 980	7653.8	Yes
Sample 981	977.989	Yes
Sample 982	1881.29	Yes
Sample 983	-	Yes
Sample 984	854.253	Yes
Sample 985	6.27564e+06	Yes
Sample 986	1794.92	Yes
Sample 987	7.55372e+06	Yes
Sample 988	1802.6	Yes
Sample 989	107422	Yes
Sample 990	76897.1	Yes
Sample 991	1011.16	Yes
Sample 992	36.8717	Yes
Sample 993	1828.98	Yes
Sample 994	22.4293	Yes
Sample 995	27.3705	Yes
Sample 996	43508.6	Yes
Sample 997	3686.62	Yes
Sample 998	59.4551	Yes
